# Supplementary material for: Combined Activity of DCL2 and DCL3 Is Crucial in the Defense against Potato Spindle Tuber Viroid
Source: PLoS Pathog. 2016 Oct 12;12(10):e1005936. doi: 10.1371/journal.ppat.1005936 (PMC5061435; doi:10.1371/journal.ppat.1005936)
Supplement: S1 Table — (XLSX) [file ppat.1005936.s007.xlsx]

## Sheet: Sheet1
S1_Table - In silico predicted siRNAs produced by DCL4 hairpin
		>DCL4_hairpin_1
		acaggcatttattcgtgatca
		>DCL4_hairpin_2
		caggcatttattcgtgatcaa
		>DCL4_hairpin_3
		aggcatttattcgtgatcaat
		>DCL4_hairpin_4
		ggcatttattcgtgatcaatc
		>DCL4_hairpin_5
		gcatttattcgtgatcaatca
		>DCL4_hairpin_6
		catttattcgtgatcaatcat
		>DCL4_hairpin_7
		atttattcgtgatcaatcatt
		>DCL4_hairpin_8
		tttattcgtgatcaatcattt
		>DCL4_hairpin_9
		ttattcgtgatcaatcatttt
		>DCL4_hairpin_10
		tattcgtgatcaatcatttta
		>DCL4_hairpin_11
		attcgtgatcaatcattttat
		>DCL4_hairpin_12
		ttcgtgatcaatcattttatc
		>DCL4_hairpin_13
		tcgtgatcaatcattttatcc
		>DCL4_hairpin_14
		cgtgatcaatcattttatccc
		>DCL4_hairpin_15
		gtgatcaatcattttatccca
		>DCL4_hairpin_16
		tgatcaatcattttatcccaa
		>DCL4_hairpin_17
		gatcaatcattttatcccaac
		>DCL4_hairpin_18
		atcaatcattttatcccaaca
		>DCL4_hairpin_19
		tcaatcattttatcccaacaa
		>DCL4_hairpin_20
		caatcattttatcccaacaac
		>DCL4_hairpin_21
		aatcattttatcccaacaact
		>DCL4_hairpin_22
		atcattttatcccaacaactt
		>DCL4_hairpin_23
		tcattttatcccaacaacttc
		>DCL4_hairpin_24
		cattttatcccaacaacttct
		>DCL4_hairpin_25
		attttatcccaacaacttcta
		>DCL4_hairpin_26
		ttttatcccaacaacttctac
		>DCL4_hairpin_27
		tttatcccaacaacttctacg
		>DCL4_hairpin_28
		ttatcccaacaacttctacgc
		>DCL4_hairpin_29
		tatcccaacaacttctacgca
		>DCL4_hairpin_30
		atcccaacaacttctacgcag
		>DCL4_hairpin_31
		tcccaacaacttctacgcagt
		>DCL4_hairpin_32
		cccaacaacttctacgcagta
		>DCL4_hairpin_33
		ccaacaacttctacgcagtag
		>DCL4_hairpin_34
		caacaacttctacgcagtagg
		>DCL4_hairpin_35
		aacaacttctacgcagtaggc
		>DCL4_hairpin_36
		acaacttctacgcagtaggcc
		>DCL4_hairpin_37
		caacttctacgcagtaggccg
		>DCL4_hairpin_38
		aacttctacgcagtaggccgt
		>DCL4_hairpin_39
		acttctacgcagtaggccgtc
		>DCL4_hairpin_40
		cttctacgcagtaggccgtcc
		>DCL4_hairpin_41
		ttctacgcagtaggccgtccg
		>DCL4_hairpin_42
		tctacgcagtaggccgtccgt
		>DCL4_hairpin_43
		ctacgcagtaggccgtccgtg
		>DCL4_hairpin_44
		tacgcagtaggccgtccgtgc
		>DCL4_hairpin_45
		acgcagtaggccgtccgtgcc
		>DCL4_hairpin_46
		cgcagtaggccgtccgtgccc
		>DCL4_hairpin_47
		gcagtaggccgtccgtgccca
		>DCL4_hairpin_48
		cagtaggccgtccgtgcccag
		>DCL4_hairpin_49
		agtaggccgtccgtgcccaga
		>DCL4_hairpin_50
		gtaggccgtccgtgcccagaa
		>DCL4_hairpin_51
		taggccgtccgtgcccagaaa
		>DCL4_hairpin_52
		aggccgtccgtgcccagaaat
		>DCL4_hairpin_53
		ggccgtccgtgcccagaaatc
		>DCL4_hairpin_54
		gccgtccgtgcccagaaatct
		>DCL4_hairpin_55
		ccgtccgtgcccagaaatctg
		>DCL4_hairpin_56
		cgtccgtgcccagaaatctgt
		>DCL4_hairpin_57
		gtccgtgcccagaaatctgta
		>DCL4_hairpin_58
		tccgtgcccagaaatctgtaa
		>DCL4_hairpin_59
		ccgtgcccagaaatctgtaac
		>DCL4_hairpin_60
		cgtgcccagaaatctgtaaca
		>DCL4_hairpin_61
		gtgcccagaaatctgtaacaa
		>DCL4_hairpin_62
		tgcccagaaatctgtaacaaa
		>DCL4_hairpin_63
		gcccagaaatctgtaacaaac
		>DCL4_hairpin_64
		cccagaaatctgtaacaaaca
		>DCL4_hairpin_65
		ccagaaatctgtaacaaacaa
		>DCL4_hairpin_66
		cagaaatctgtaacaaacaaa
		>DCL4_hairpin_67
		agaaatctgtaacaaacaaac
		>DCL4_hairpin_68
		gaaatctgtaacaaacaaaca
		>DCL4_hairpin_69
		aaatctgtaacaaacaaacag
		>DCL4_hairpin_70
		aatctgtaacaaacaaacaga
		>DCL4_hairpin_71
		atctgtaacaaacaaacagaa
		>DCL4_hairpin_72
		tctgtaacaaacaaacagaaa
		>DCL4_hairpin_73
		ctgtaacaaacaaacagaaaa
		>DCL4_hairpin_74
		tgtaacaaacaaacagaaaac
		>DCL4_hairpin_75
		gtaacaaacaaacagaaaaca
		>DCL4_hairpin_76
		taacaaacaaacagaaaacag
		>DCL4_hairpin_77
		aacaaacaaacagaaaacagc
		>DCL4_hairpin_78
		acaaacaaacagaaaacagca
		>DCL4_hairpin_79
		caaacaaacagaaaacagcat
		>DCL4_hairpin_80
		aaacaaacagaaaacagcata
		>DCL4_hairpin_81
		aacaaacagaaaacagcatac
		>DCL4_hairpin_82
		acaaacagaaaacagcataca
		>DCL4_hairpin_83
		caaacagaaaacagcatacac
		>DCL4_hairpin_84
		aaacagaaaacagcatacacg
		>DCL4_hairpin_85
		aacagaaaacagcatacacgg
		>DCL4_hairpin_86
		acagaaaacagcatacacggt
		>DCL4_hairpin_87
		cagaaaacagcatacacggtc
		>DCL4_hairpin_88
		agaaaacagcatacacggtca
		>DCL4_hairpin_89
		gaaaacagcatacacggtcaa
		>DCL4_hairpin_90
		aaaacagcatacacggtcaat
		>DCL4_hairpin_91
		aaacagcatacacggtcaatg
		>DCL4_hairpin_92
		aacagcatacacggtcaatgt
		>DCL4_hairpin_93
		acagcatacacggtcaatgtg
		>DCL4_hairpin_94
		cagcatacacggtcaatgtgg
		>DCL4_hairpin_95
		agcatacacggtcaatgtggt
		>DCL4_hairpin_96
		gcatacacggtcaatgtggta
		>DCL4_hairpin_97
		catacacggtcaatgtggtaa
		>DCL4_hairpin_98
		atacacggtcaatgtggtaat
		>DCL4_hairpin_99
		tacacggtcaatgtggtaatg
		>DCL4_hairpin_100
		acacggtcaatgtggtaatgt
		>DCL4_hairpin_101
		cacggtcaatgtggtaatgta
		>DCL4_hairpin_102
		acggtcaatgtggtaatgtaa
		>DCL4_hairpin_103
		cggtcaatgtggtaatgtaac
		>DCL4_hairpin_104
		ggtcaatgtggtaatgtaaca
		>DCL4_hairpin_105
		gtcaatgtggtaatgtaacag
		>DCL4_hairpin_106
		tcaatgtggtaatgtaacaga
		>DCL4_hairpin_107
		caatgtggtaatgtaacagat
		>DCL4_hairpin_108
		aatgtggtaatgtaacagatg
		>DCL4_hairpin_109
		atgtggtaatgtaacagatgg
		>DCL4_hairpin_110
		tgtggtaatgtaacagatggt
		>DCL4_hairpin_111
		gtggtaatgtaacagatggtg
		>DCL4_hairpin_112
		tggtaatgtaacagatggtgc
		>DCL4_hairpin_113
		ggtaatgtaacagatggtgca
		>DCL4_hairpin_114
		gtaatgtaacagatggtgcaa
		>DCL4_hairpin_115
		taatgtaacagatggtgcaaa
		>DCL4_hairpin_116
		aatgtaacagatggtgcaaag
		>DCL4_hairpin_117
		atgtaacagatggtgcaaaga
		>DCL4_hairpin_118
		tgtaacagatggtgcaaagac
		>DCL4_hairpin_119
		gtaacagatggtgcaaagact
		>DCL4_hairpin_120
		taacagatggtgcaaagactg
		>DCL4_hairpin_121
		aacagatggtgcaaagactga
		>DCL4_hairpin_122
		acagatggtgcaaagactgaa
		>DCL4_hairpin_123
		cagatggtgcaaagactgaag
		>DCL4_hairpin_124
		agatggtgcaaagactgaagt
		>DCL4_hairpin_125
		gatggtgcaaagactgaagtt
		>DCL4_hairpin_126
		atggtgcaaagactgaagtta
		>DCL4_hairpin_127
		tggtgcaaagactgaagttag
		>DCL4_hairpin_128
		ggtgcaaagactgaagttagg
		>DCL4_hairpin_129
		gtgcaaagactgaagttaggt
		>DCL4_hairpin_130
		tgcaaagactgaagttaggtg
		>DCL4_hairpin_131
		gcaaagactgaagttaggtgt
		>DCL4_hairpin_132
		caaagactgaagttaggtgta
		>DCL4_hairpin_133
		aaagactgaagttaggtgtag
		>DCL4_hairpin_134
		aagactgaagttaggtgtagc
		>DCL4_hairpin_135
		agactgaagttaggtgtagca
		>DCL4_hairpin_136
		gactgaagttaggtgtagcaa
		>DCL4_hairpin_137
		actgaagttaggtgtagcaaa
		>DCL4_hairpin_138
		ctgaagttaggtgtagcaaat
		>DCL4_hairpin_139
		tgaagttaggtgtagcaaatg
		>DCL4_hairpin_140
		gaagttaggtgtagcaaatgt
		>DCL4_hairpin_141
		aagttaggtgtagcaaatgtc
		>DCL4_hairpin_142
		agttaggtgtagcaaatgtca
		>DCL4_hairpin_143
		gttaggtgtagcaaatgtcat
		>DCL4_hairpin_144
		ttaggtgtagcaaatgtcatc
		>DCL4_hairpin_145
		taggtgtagcaaatgtcatca
		>DCL4_hairpin_146
		aggtgtagcaaatgtcatcag
		>DCL4_hairpin_147
		ggtgtagcaaatgtcatcagt
		>DCL4_hairpin_148
		gtgtagcaaatgtcatcagtg
		>DCL4_hairpin_149
		tgtagcaaatgtcatcagtgg
		>DCL4_hairpin_150
		gtagcaaatgtcatcagtggt
		>DCL4_hairpin_151
		tagcaaatgtcatcagtggtt
		>DCL4_hairpin_152
		agcaaatgtcatcagtggttg
		>DCL4_hairpin_153
		gcaaatgtcatcagtggttgc
		>DCL4_hairpin_154
		caaatgtcatcagtggttgcg
		>DCL4_hairpin_155
		aaatgtcatcagtggttgcgt
		>DCL4_hairpin_156
		aatgtcatcagtggttgcgta
		>DCL4_hairpin_157
		atgtcatcagtggttgcgtaa
		>DCL4_hairpin_158
		tgtcatcagtggttgcgtaag
		>DCL4_hairpin_159
		gtcatcagtggttgcgtaaga
		>DCL4_hairpin_160
		tcatcagtggttgcgtaagaa
		>DCL4_hairpin_161
		catcagtggttgcgtaagaaa
		>DCL4_hairpin_162
		atcagtggttgcgtaagaaaa
		>DCL4_hairpin_163
		tcagtggttgcgtaagaaaac
		>DCL4_hairpin_164
		cagtggttgcgtaagaaaaca
		>DCL4_hairpin_165
		agtggttgcgtaagaaaacaa
		>DCL4_hairpin_166
		gtggttgcgtaagaaaacaat
		>DCL4_hairpin_167
		tggttgcgtaagaaaacaata
		>DCL4_hairpin_168
		ggttgcgtaagaaaacaatag
		>DCL4_hairpin_169
		gttgcgtaagaaaacaatagc
		>DCL4_hairpin_170
		ttgcgtaagaaaacaatagct
		>DCL4_hairpin_171
		tgcgtaagaaaacaatagctg
		>DCL4_hairpin_172
		gcgtaagaaaacaatagctga
		>DCL4_hairpin_173
		cgtaagaaaacaatagctgat
		>DCL4_hairpin_174
		gtaagaaaacaatagctgata
		>DCL4_hairpin_175
		taagaaaacaatagctgatat
		>DCL4_hairpin_176
		aagaaaacaatagctgatata
		>DCL4_hairpin_177
		agaaaacaatagctgatatag
		>DCL4_hairpin_178
		gaaaacaatagctgatatagt
		>DCL4_hairpin_179
		aaaacaatagctgatatagtt
		>DCL4_hairpin_180
		aaacaatagctgatatagttg
		>DCL4_hairpin_181
		aacaatagctgatatagttga
		>DCL4_hairpin_182
		acaatagctgatatagttgaa
		>DCL4_hairpin_183
		caatagctgatatagttgaag
		>DCL4_hairpin_184
		aatagctgatatagttgaagc
		>DCL4_hairpin_185
		atagctgatatagttgaagcc
		>DCL4_hairpin_186
		tagctgatatagttgaagccc
		>DCL4_hairpin_187
		agctgatatagttgaagccct
		>DCL4_hairpin_188
		gctgatatagttgaagccctt
		>DCL4_hairpin_189
		ctgatatagttgaagcccttg
		>DCL4_hairpin_190
		tgatatagttgaagcccttgt
		>DCL4_hairpin_191
		gatatagttgaagcccttgtt
		>DCL4_hairpin_192
		atatagttgaagcccttgttg
		>DCL4_hairpin_193
		tatagttgaagcccttgttgg
		>DCL4_hairpin_194
		atagttgaagcccttgttggc
		>DCL4_hairpin_195
		tagttgaagcccttgttggcg
		>DCL4_hairpin_196
		agttgaagcccttgttggcgc
		>DCL4_hairpin_197
		gttgaagcccttgttggcgct
		>DCL4_hairpin_198
		ttgaagcccttgttggcgctt
		>DCL4_hairpin_199
		tgaagcccttgttggcgcttt
		>DCL4_hairpin_200
		gaagcccttgttggcgctttt
		>DCL4_hairpin_201
		aagcccttgttggcgcttttg
		>DCL4_hairpin_202
		agcccttgttggcgcttttgt
		>DCL4_hairpin_203
		gcccttgttggcgcttttgta
		>DCL4_hairpin_204
		cccttgttggcgcttttgtag
		>DCL4_hairpin_205
		ccttgttggcgcttttgtagt
		>DCL4_hairpin_206
		cttgttggcgcttttgtagtt
		>DCL4_hairpin_207
		ttgttggcgcttttgtagttg
		>DCL4_hairpin_208
		tgttggcgcttttgtagttga
		>DCL4_hairpin_209
		gttggcgcttttgtagttgac
		>DCL4_hairpin_210
		ttggcgcttttgtagttgaca
		>DCL4_hairpin_211
		tggcgcttttgtagttgacag
		>DCL4_hairpin_212
		ggcgcttttgtagttgacagt
		>DCL4_hairpin_213
		gcgcttttgtagttgacagtg
		>DCL4_hairpin_214
		cgcttttgtagttgacagtgg
		>DCL4_hairpin_215
		gcttttgtagttgacagtggc
		>DCL4_hairpin_216
		cttttgtagttgacagtggct
		>DCL4_hairpin_217
		ttttgtagttgacagtggctt
		>DCL4_hairpin_218
		tttgtagttgacagtggcttc
		>DCL4_hairpin_219
		ttgtagttgacagtggcttca
		>DCL4_hairpin_220
		tgtagttgacagtggcttcaa
		>DCL4_hairpin_221
		gtagttgacagtggcttcaaa
		>DCL4_hairpin_222
		tagttgacagtggcttcaaag
		>DCL4_hairpin_223
		agttgacagtggcttcaaagc
		>DCL4_hairpin_224
		gttgacagtggcttcaaagcg
		>DCL4_hairpin_225
		ttgacagtggcttcaaagcgg
		>DCL4_hairpin_226
		tgacagtggcttcaaagcggc
		>DCL4_hairpin_227
		gacagtggcttcaaagcggca
		>DCL4_hairpin_228
		acagtggcttcaaagcggcaa
		>DCL4_hairpin_229
		cagtggcttcaaagcggcaat
		>DCL4_hairpin_230
		agtggcttcaaagcggcaatt
		>DCL4_hairpin_231
		gtggcttcaaagcggcaattg
		>DCL4_hairpin_232
		tggcttcaaagcggcaattgc
		>DCL4_hairpin_233
		ggcttcaaagcggcaattgca
		>DCL4_hairpin_234
		gcttcaaagcggcaattgcat
		>DCL4_hairpin_235
		cttcaaagcggcaattgcatt
		>DCL4_hairpin_236
		ttcaaagcggcaattgcattt
		>DCL4_hairpin_237
		tcaaagcggcaattgcatttc
		>DCL4_hairpin_238
		caaagcggcaattgcatttct
		>DCL4_hairpin_239
		aaagcggcaattgcatttctt
		>DCL4_hairpin_240
		aagcggcaattgcatttctta
		>DCL4_hairpin_241
		agcggcaattgcatttcttaa
		>DCL4_hairpin_242
		gcggcaattgcatttcttaaa
		>DCL4_hairpin_243
		cggcaattgcatttcttaaat
		>DCL4_hairpin_244
		ggcaattgcatttcttaaatg
		>DCL4_hairpin_245
		gcaattgcatttcttaaatgg
		>DCL4_hairpin_246
		caattgcatttcttaaatgga
		>DCL4_hairpin_247
		aattgcatttcttaaatggat
		>DCL4_hairpin_248
		attgcatttcttaaatggatt
		>DCL4_hairpin_249
		ttgcatttcttaaatggattg
		>DCL4_hairpin_250
		tgcatttcttaaatggattgg
		>DCL4_hairpin_251
		gcatttcttaaatggattggt
		>DCL4_hairpin_252
		catttcttaaatggattggta
		>DCL4_hairpin_253
		atttcttaaatggattggtat
		>DCL4_hairpin_254
		tttcttaaatggattggtatc
		>DCL4_hairpin_255
		ttcttaaatggattggtatct
		>DCL4_hairpin_256
		tcttaaatggattggtatcta
		>DCL4_hairpin_257
		cttaaatggattggtatctat
		>DCL4_hairpin_258
		ttaaatggattggtatctata
		>DCL4_hairpin_259
		taaatggattggtatctatac
		>DCL4_hairpin_260
		aaatggattggtatctataca
		>DCL4_hairpin_261
		aatggattggtatctatacag
		>DCL4_hairpin_262
		atggattggtatctatacaga
		>DCL4_hairpin_263
		tggattggtatctatacagat
		>DCL4_hairpin_264
		ggattggtatctatacagatt
		>DCL4_hairpin_265
		gattggtatctatacagattt
		>DCL4_hairpin_266
		attggtatctatacagatttc
		>DCL4_hairpin_267
		ttggtatctatacagatttcg
		>DCL4_hairpin_268
		tggtatctatacagatttcga
		>DCL4_hairpin_269
		ggtatctatacagatttcgaa
		>DCL4_hairpin_270
		gtatctatacagatttcgaag
		>DCL4_hairpin_271
		tatctatacagatttcgaaga
		>DCL4_hairpin_272
		atctatacagatttcgaagaa
		>DCL4_hairpin_273
		tctatacagatttcgaagaat
		>DCL4_hairpin_274
		ctatacagatttcgaagaatc
		>DCL4_hairpin_275
		tatacagatttcgaagaatca
		>DCL4_hairpin_276
		atacagatttcgaagaatcac
		>DCL4_hairpin_277
		tacagatttcgaagaatcaca
		>DCL4_hairpin_278
		acagatttcgaagaatcacaa
		>DCL4_hairpin_279
		cagatttcgaagaatcacaag
		>DCL4_hairpin_280
		agatttcgaagaatcacaagt
		>DCL4_hairpin_281
		gatttcgaagaatcacaagta
		>DCL4_hairpin_282
		atttcgaagaatcacaagtaa
		>DCL4_hairpin_283
		tttcgaagaatcacaagtaaa
		>DCL4_hairpin_284
		ttcgaagaatcacaagtaaag
		>DCL4_hairpin_285
		tcgaagaatcacaagtaaaga
		>DCL4_hairpin_286
		cgaagaatcacaagtaaagag
		>DCL4_hairpin_287
		gaagaatcacaagtaaagagt
		>DCL4_hairpin_288
		aagaatcacaagtaaagagta
		>DCL4_hairpin_289
		agaatcacaagtaaagagtat
		>DCL4_hairpin_290
		gaatcacaagtaaagagtatt
		>DCL4_hairpin_291
		aatcacaagtaaagagtattt
		>DCL4_hairpin_292
		atcacaagtaaagagtatttg
		>DCL4_hairpin_293
		tcacaagtaaagagtatttgt
		>DCL4_hairpin_294
		cacaagtaaagagtatttgtg
		>DCL4_hairpin_295
		acaagtaaagagtatttgtgc
		>DCL4_hairpin_296
		caagtaaagagtatttgtgct
		>DCL4_hairpin_297
		aagtaaagagtatttgtgctg
		>DCL4_hairpin_298
		agtaaagagtatttgtgctgc
		>DCL4_hairpin_299
		gtaaagagtatttgtgctgca
		>DCL4_hairpin_300
		taaagagtatttgtgctgcaa
		>DCL4_hairpin_301
		aaagagtatttgtgctgcaag
		>DCL4_hairpin_302
		aagagtatttgtgctgcaagc
		>DCL4_hairpin_303
		agagtatttgtgctgcaagca
		>DCL4_hairpin_304
		gagtatttgtgctgcaagcaa
		>DCL4_hairpin_305
		agtatttgtgctgcaagcaaa
		>DCL4_hairpin_306
		gtatttgtgctgcaagcaaaa
		>DCL4_hairpin_307
		tatttgtgctgcaagcaaaat
		>DCL4_hairpin_308
		atttgtgctgcaagcaaaatc
		>DCL4_hairpin_309
		tttgtgctgcaagcaaaatct
		>DCL4_hairpin_310
		ttgtgctgcaagcaaaatctt
		>DCL4_hairpin_311
		tgtgctgcaagcaaaatcttt
		>DCL4_hairpin_312
		gtgctgcaagcaaaatcttta
		>DCL4_hairpin_313
		tgctgcaagcaaaatctttat
		>DCL4_hairpin_314
		gctgcaagcaaaatctttatt
		>DCL4_hairpin_315
		ctgcaagcaaaatctttattc
		>DCL4_hairpin_316
		tgcaagcaaaatctttattcc
		>DCL4_hairpin_317
		gcaagcaaaatctttattcca
		>DCL4_hairpin_318
		caagcaaaatctttattccac
		>DCL4_hairpin_319
		aagcaaaatctttattccact
		>DCL4_hairpin_320
		agcaaaatctttattccactt
		>DCL4_hairpin_321
		gcaaaatctttattccacttg
		>DCL4_hairpin_322
		caaaatctttattccacttgc
		>DCL4_hairpin_323
		aaaatctttattccacttgct
		>DCL4_hairpin_324
		aaatctttattccacttgctg
		>DCL4_hairpin_325
		aatctttattccacttgctga
		>DCL4_hairpin_326
		atctttattccacttgctgat
		>DCL4_hairpin_327
		tctttattccacttgctgatg
		>DCL4_hairpin_328
		ctttattccacttgctgatga
		>DCL4_hairpin_329
		tttattccacttgctgatgaa
		>DCL4_hairpin_330
		ttattccacttgctgatgaaa
		>DCL4_hairpin_331
		tattccacttgctgatgaaat
		>DCL4_hairpin_332
		attccacttgctgatgaaata
		>DCL4_hairpin_333
		ttccacttgctgatgaaatag
		>DCL4_hairpin_334
		tccacttgctgatgaaataga
		>DCL4_hairpin_335
		ccacttgctgatgaaatagat
		>DCL4_hairpin_336
		cacttgctgatgaaatagata
