# Supplementary material for: Combined Activity of DCL2 and DCL3 Is Crucial in the Defense against Potato Spindle Tuber Viroid
Source: PLoS Pathog. 2016 Oct 12;12(10):e1005936. doi: 10.1371/journal.ppat.1005936 (PMC5061435; doi:10.1371/journal.ppat.1005936)
Supplement: S2 Table — Quantifications were performed using software Quantity One 4.4.1. For the detection of 21nt and 22nt- mers, since they do not fully separate, we have arbitrary split the area showing signal from both the 21 and 22nt bands into two equal parts and taken the upper as representative of 22nt signal and the lower of 21nt siRNA signal. Values were normalized to U6 and compared to the cognate signals from the WT infected plants (XLSX) [file ppat.1005936.s008.xlsx]

## Sheet: Sheet1
S2_Table - Quantification of PSTVd siRNAs in Northern blots of Fig 3
Fig 3A
			WT	DCL1,9i	DCL1,13i	DCL2,11i	DCL2,41i	DCL3,1i	DCL3,10i	DCL4,9i	DCL4,16i	DCL2/4,5i
		21	1	1.19718	0.957132	1.57582	0.465037	0.733316	1.05404	0.129667	0.33465	0
		22	1	1.14684	0.982125	0.174451	0.133913	0.660583	0.986602	1.2325	1.18057	0
		24	1	2.2453	2.2257	1.12702	1.36429	0	0	1.16096	1.13994	3.00423
Fig 3B
			WT	DCL1,13(x)2,11i	DCL2,41(x)1,13i	DCL1,13(x)3,10i	DCL1,9(x)3,1i	DCL2,11(x)3,1i	DCL3,10(x)2,41i
		21	1	0.567295	0.476059	0.257909	0.309998	1.89864	3.2032
		22	1	0.176736	0.1041	0.275699	0.324235	0.127951	0.155154
		24	1	0.667554	0.34751	0.0307655	0.0460929	0.174101	0.132857
			WT	DCL4,9(x)3,10i	DCL4,16(x)3,1i	DCL3,10(x)2/4,5i	DCL2/4,5(x)3,1i	DCL2/4,5(x)1,13i
		21	1	1.23168	0.937728	0.37275	0.21791	0.138378
		22	1	2.95645	1.65584	0.124547	0	0.0134066
		24	1	0	0	0	0.231407	0.301329
