# Supplementary material for: Combined Activity of DCL2 and DCL3 Is Crucial in the Defense against Potato Spindle Tuber Viroid
Source: PLoS Pathog. 2016 Oct 12;12(10):e1005936. doi: 10.1371/journal.ppat.1005936 (PMC5061435; doi:10.1371/journal.ppat.1005936)
Supplement: S3 Table — (XLSX) [file ppat.1005936.s009.xlsx]

## Sheet: Table S3
S3_Table - Log2FC and Benjamini-Hochberg FDR-corrected P-value of N. benthamiana RNAi genes in WT plants infected with PSTVd compared to WT plants.
RNAi gene (Nakasugi et al. 2013, PLoS ONE 8:e59534)	log2FC	P-Value	adjusted P-Value
ago1a	0.0424598	0.427101	0.628529
ago1b	0.191956	0.0101599	0.071003
ago2	0.314242	0.00163391	0.027255
ago4a	-0.05564	0.434165	0.634155
ago4b	0.119193	0.06114	0.201213
ago5	0.132628	0.0460203	0.169877
ago6	-0.0555376	0.440155	0.639393
ago7	0.116804	0.0758018	0.228677
ago10	0.128472	0.279926	0.49191
cmt3a	-0.124742	0.305815	0.518715
cmt3b	-0.278077	0.0391802	0.155005
dcl1	0.195751	0.0789088	0.234224
dcl2	0.225585	0.0145499	0.0871758
dcl3	0.019722	0.727116	0.847944
dcl4	0.204306	0.0323947	0.138627
drb1a	0.111886	0.122344	0.30346
drb1b	0.129104	0.0613674	0.201639
drb2a	-0.0269051	0.677218	0.81678
drb2b	0.0266699	0.648695	0.797327
drb3a	0.57913	0.000199039	0.0105119
drb3b	0.342665	0.000793192	0.0194298
drb4	0.115523	0.107034	0.28086
drb5	0.190344	0.033502	0.141336
drd1	0.150733	0.0529068	0.184182
drm3	0.279421	0.00270683	0.0347577
hen1	-0.17151	0.0294248	0.130908
hst1	-0.0864385	0.315433	0.52801
met1	-0.0869534	0.360416	0.569536
nrpd1a	-0.103176	0.166613	0.363157
nrpd1b	0.194015	0.0147531	0.0878503
nrpd2a	0.00594591	0.907345	0.952848
rdr1	0.421116	0.00050964	0.0157547
rdr2	0.118426	0.0756968	0.228508
rdr6	-0.387759	0.00282851	0.0354947
sgs3	0.221899	0.0157555	0.0913254
