# Supplementary material for: Combined Activity of DCL2 and DCL3 Is Crucial in the Defense against Potato Spindle Tuber Viroid
Source: PLoS Pathog. 2016 Oct 12;12(10):e1005936. doi: 10.1371/journal.ppat.1005936 (PMC5061435; doi:10.1371/journal.ppat.1005936)
Supplement: S5 Table — (XLSX) [file ppat.1005936.s011.xlsx]

## Sheet: Blad1
S5_Table - Accession IDs of N. benthamiana transcripts that were used for design of replicate probes (used for measurement of intra-array reproducibility).
Niben101Scf00461g01007.1
Niben101Scf03981g00005.1
Niben101Scf18418g02007.1
Niben101Scf02602g01017.1
Niben101Scf06589g00009.1
Niben101Scf22781g00011.1
Niben101Scf16733g01013.1
Niben101Scf00805g00003.1
Niben101Scf06059g00002.1
Niben101Scf08580g00001.1
Niben101Scf03208g07011.1
Niben101Scf12270g00013.1
Niben101Scf17221g00007.1
Niben101Scf00780g01030.1
Niben101Scf00016g01007.1
Niben101Scf10287g01022.1
Niben101Scf01061g04017.1
Niben101Scf07030g01003.1
Niben101Scf01949g00002.1
Niben101Scf04024g00013.1
Niben101Scf20596g00005.1
Niben101Scf12258g00020.1
Niben101Scf10986g00012.1
Niben101Scf03934g01006.1
Niben101Scf01147g00001.1
Niben101Scf04196g00001.1
Niben101Scf05367g01006.1
Niben101Scf04488g00025.1
Niben101Scf04706g00006.1
Niben101Scf01204g00036.1
Niben101Scf00304g07023.1
Niben101Scf00568g04011.1
Niben101Scf05108g02019.1
Niben101Scf06898g03015.1
Niben101Scf00021g00005.1
Niben101Scf05206g06009.1
Niben101Scf05351g00010.1
Niben101Scf00539g02005.1
